# Supplementary material for: MiR-24-3p Conservatively Regulates Muscle Cell Proliferation and Apoptosis by Targeting Common Gene CAMK2B in Rat and Cattle
Source: Animals (Basel). 2022 Feb 17;12(4):505. doi: 10.3390/ani12040505 (PMC8868287; doi:10.3390/ani12040505)
Supplement: Supplementary file 1 [file animals-12-00505-s001.zip]

Archive with 10 entries (9 files):
- Supplementary Tables/
- Supplementary Tables/TableS1.xlsx
- Supplementary Tables/TableS2.xlsx
- Supplementary Tables/TableS3.xlsx
- Supplementary Tables/TableS4.xlsx
- Supplementary Tables/TableS5.xlsx
- Supplementary Tables/TableS6.xlsx
- Supplementary Tables/TableS7.xlsx
- Supplementary Tables/TableS8.xlsx
- Supplementary Tables/TableS9.xlsx
