# Supplementary material for: MiR-24-3p Conservatively Regulates Muscle Cell Proliferation and Apoptosis by Targeting Common Gene CAMK2B in Rat and Cattle
Source: Animals (Basel). 2022 Feb 17;12(4):505. doi: 10.3390/ani12040505 (PMC8868287; doi:10.3390/ani12040505)
Supplement: Supplementary file 1 [file animals-12-00505-s001.zip › Supplementary Tables/TableS1.xlsx]

## Sheet: Sheet2
TableS1.The miRNA sequence of four specied in this study.
Name	Sequence
hsa-mir-24-1	CUCCGGUGCCUACUGAGCUGAUAUCAGUUCUCAUUUUACACACUGGCUCAGUUCAGCAGGAACAGGAG
hsa-mir-24-2	CUCUGCCUCCCGUGCCUACUGAGCUGAAACACAGUUGGUUUGUGUACACUGGCUCAGUUCAGCAGGAACAGGG
mmu-mir-24-1	CUCCGGUGCCUACUGAGCUGAUAUCAGUUCUCAUUUCACACACUGGCUCAGUUCAGCAGGAACAGGAG
mmu-mir-24-2	GCCUCUCUCCGGGCUCCGCCUCCCGUGCCUACUGAGCUGAAACAGUUGAUUCCAGUGCACUGGCUCAGU
	UCAGCAGGAACAGGAGUCCAGCCCCCUAGGAGCUGGCA
rno-mir-24-1	CUCCGGUGCCUACUGAGCUGAUAUCAGUUCUCAUUUCACACACUGGCUCAGUUCAGCAGGAACAGGAG
rno-mir-24-2	GCCUCUCCCUGGGCUCCGCCUCCUGUGCCUACUGAGCUGAAACAGUUGAUUCCAGUGCACUGGCUCAG
	UUCAGCAGGAACAGGAGUCCAGCCCCCAUAGGAGCUGGCA
gga-mir-24	CUCCGGUGCCUACUGAGCUGAUAUCAGUUCUGAUUUUACAUACUGGCUCAGUUCAGCAGGAACAGGAG
ssc-mir-24-1	CUCUGCCUCCCGUGCCUACUGAGCUGAAACACAGUUGAUUUGUGCAGACUGGCUCAGUUCAGCAGGAACAGG
ssc-mir-24-2	GACCCGCCCUCCGGUGCCUACUGAGCUGAUAUCAGUUCUCAUUUUACACACUGGCUCAGUUCAGCAGGAACAGGAGUCGA
mml-mir-24-1	CUCCGGUGCCUACUGAGCUGAUAUCAGUUCUCAUUUUACACACUGGCUCAGUUCAGCAGGAACAGGAG
mml-mir-24-2	CUCUGCCUCCCGUGCCUACUGAGCUGAAACACAGUUGGUUUGUGCACACUGGCUCAGUUCAGCAGGAACAGGA
ppy-mir-24-2	CUCUGCCUCCCGUGCCUACUGAGCUGAAACACAGUUGGUUUGUGUACACUGGCUCAGUUCAGCAGGAACAGGG
mne-mir-24-1	CUCCGGUGCCUACUGAGCUGAUAUCAGUUCUCAUUUUACACACUGGCUCAGUUCAGCAGGAACAGGAG
mne-mir-24-2	CUCUGCCUCCCGUGCCUACUGAGCUGAAACACAGUUGGUUUGUGCACACUGGCUCAGUUCAGCAGGAACAGGA
ppa-mir-24-1	CUCCGGUGCCUACUGAGCUGAUAUCAGUUCUCAUUUUACACACUGGCUCAGUUCAGCAGGAACAGGAG
ppa-mir-24-2	CUCUGCCUCCCGUGCCUACUGAGCUGAAACACAGUUGGUUUGUGUACACUGGCUCAGUUCAGCAGGAACAGGG
fru-mir-24-1	GGGUUGUGCCCUCCUGUGCCUACUGAACUGGUAUCAGUGUCAUACUGGAAAACUGGCUCAGUUCAGCAGGAACAGGAGU
fru-mir-24-2	GGGUCAGUCUCCUGUGCCUGCUGUGCUGAUAAUCAGUGUGUGACGUUGGCUGGCUCAGUUCAGCAGGAACAGGGGACUGGUC
bta-mir-24-2	CUCUGCCUCCCGUGCCUACUGAGCUGAAACACAGUUGAUUUGUGCACACUGGCUCAGUUCAGCAGGAACAGG
mdo-mir-24-1	GGUGCCUACUGAGCUGAUAACAGUUCUGAUUUUACACACUGGCUCAGUUCAGCAGGA
mdo-mir-24-2	GCCUCCUGUGCCUACUGAGCUGAAACACAGUUGCUUUGGAUAAACUGGCUCAGUUCAGCAGGAACAGGAGUCU
oan-mir-24-1	GGACUGACCCUCCAGUGCCUACUGAGCUGAUAUCAGUUCUCGUUGACCCACUGGCUCAGUUCAGCAGGAACAGGAGUGCGGCCC
oan-mir-24-2	GUGCCUACUGAGCUGAAACGCAGUUGCUUUGCUUAAACUGGCUCAGUUCAGCAGGAACAG
tgu-mir-24	CCAGUCGGAAACAACUUACAGCUGCUGCUGUUGUUCCAGGCUGUUGAUGGACCCGUCCUCCGGUGCCUACUGA
	GCUGAUAUCAGUUCUGAUUUUACACACUGGCUCAGUUCAGCAGGAACAGGAGUCGAGCC
aca-mir-24-1	UGCAGGGCUUGGCCUUCCGUGCCUACUGAGCUGAUACUCAGUUGCUUUAGAUAAACUGG
	CUCAGUUCAGCAGGAACAGGAGUCCAGCCCAGUC
aca-mir-24-2	GGAUGGACCCGUCCUCCGGUGCCUACUGAGCUGAUAUCAGUUCUGAUUUUACACACUGGC
	UCAGUUCAGCAGGAACAGGAGUCGAGCCCUAAA
cgr-mir-24	UCCGCCUCCUGUGCCUACUGAGCUGAAACAGUUGAUUCCAGUGCACUGGCUCAGUUCAGCAGGAACAGGAGUCCAGCC
chi-mir-24	GACCCGCCCUCCGGUGCCUACUGAGCUGAUAUCAGUUCUCAUUUUACACACUGGCUCAGUUCAGCAGGAACAGGAGUCGA
oha-mir-24-1	CGUCCUCCGGUGCCUACUGAGCUGAUAUCAGUUCUGAUUUUAUAUACUGGCUCAGUUCAGCAGGAACAGGAGUCGAG
oha-mir-24-2	CCAAGCCUCCCGUGCCUACUGAGCUGAUACUCAGUUGUUUUGAAAAAACUGGCUCAGUUCAGCAGGAACAGGAGUCC
cpi-mir-24-1	GUUGAUGGACCCGUCCUCCGGUGCCUACUGAGCUGAUAUCAGUUCUGAUUUUACAUACUGGCUCAGUUCA
	GCAGGAACAGGAGUCGAGCCCUAAA
cpi-mir-24-2	CUCCCGGGCUCUGCCUCCCGUGCCUACUGAGCUGAUACUCAGUCGCUUUGCUUAAACUGGCUCAGUUCAGC
	AGGAACAGGAGUCGGGCUCCAGCC
ami-mir-24-1	UGGAUGGACCCGUCCUCCAGUGCCUACUGAGCUGAUAUCAGUUCUGAUUUUACAUACUGGCUCAGUUCAGC
	AGGAACAGGAGUCGAGCCCCA
ami-mir-24-2	UCUGGGCCCUGCCUCCGGUGCCUACUGAGCUGAUACUCAGUUGCUUUGGUUUAAACUGGCUCAGUUCAGCA
	GGAACAGGAGUCUGGCUCCAGCU
pbv-mir-24-1	GAUGGACCCGUCCUCCGGUGCCUACUGAGCUGAUAUCAGUUCUGAUUUUACAUACUGGCUCAGUUCAGCAGGAACAGGAG
pbv-mir-24-2	GCCUCCCGUGCCUACUGAGCUGAUACUCAGUUGCUUUGGAAAAACUGGCUCAGUUCAGCAGGAACAGGAG
cpo-mir-24-1	GUGCCUACUGAGCUGAUAUCAGUUCUCUUGUACACACUGGCUCAGUUCAGCAGGAACAG
cpo-mir-24-2	GUACCUACUGAGCUGAAACACAGUUGAUUUGUGCAGACUGGCUCAGUUCAGCAGGAACAG
ocu-mir-24-1	GUGCCUACUGAGCUGAUAUCAGUUCUCGUUUCACACACUGGCUCAGUUCAGCAGGAACAG
ocu-mir-24-2	GUACCUACUGAGCUGAAACACAGUUGAUGUCGUGGACACUGGCUCAGUUCAGCAGGAACAG

## Sheet: Sheet3
Name	Sequence
hsa-mir-24-1	CUCCGGUGCCUACUGAGCUGAUAUCAGUUCUCAUUUUACACACUGGCUCAGUUCAGCAGGAACAGGAG
hsa-mir-24-2	CUCUGCCUCCCGUGCCUACUGAGCUGAAACACAGUUGGUUUGUGUACACUGGCUCAGUUCAGCAGGAACAGGG
mmu-mir-24-1	CUCCGGUGCCUACUGAGCUGAUAUCAGUUCUCAUUUCACACACUGGCUCAGUUCAGCAGGAACAGGAG
mmu-mir-24-2	GCCUCUCUCCGGGCUCCGCCUCCCGUGCCUACUGAGCUGAAACAGUUGAUUCCAGUGCACUGGCUCAGU
	UCAGCAGGAACAGGAGUCCAGCCCCCUAGGAGCUGGCA
rno-mir-24-1	CUCCGGUGCCUACUGAGCUGAUAUCAGUUCUCAUUUCACACACUGGCUCAGUUCAGCAGGAACAGGAG
rno-mir-24-2	GCCUCUCCCUGGGCUCCGCCUCCUGUGCCUACUGAGCUGAAACAGUUGAUUCCAGUGCACUGGCUCAG
	UUCAGCAGGAACAGGAGUCCAGCCCCCAUAGGAGCUGGCA
gga-mir-24	CUCCGGUGCCUACUGAGCUGAUAUCAGUUCUGAUUUUACAUACUGGCUCAGUUCAGCAGGAACAGGAG
ssc-mir-24-1	CUCUGCCUCCCGUGCCUACUGAGCUGAAACACAGUUGAUUUGUGCAGACUGGCUCAGUUCAGCAGGAACAGG
ssc-mir-24-2	GACCCGCCCUCCGGUGCCUACUGAGCUGAUAUCAGUUCUCAUUUUACACACUGGCUCAGUUCAGCAGGAACAGGAGUCGA
mml-mir-24-1	CUCCGGUGCCUACUGAGCUGAUAUCAGUUCUCAUUUUACACACUGGCUCAGUUCAGCAGGAACAGGAG
mml-mir-24-2	CUCUGCCUCCCGUGCCUACUGAGCUGAAACACAGUUGGUUUGUGCACACUGGCUCAGUUCAGCAGGAACAGGA
ppy-mir-24-2	CUCUGCCUCCCGUGCCUACUGAGCUGAAACACAGUUGGUUUGUGUACACUGGCUCAGUUCAGCAGGAACAGGG
mne-mir-24-1	CUCCGGUGCCUACUGAGCUGAUAUCAGUUCUCAUUUUACACACUGGCUCAGUUCAGCAGGAACAGGAG
mne-mir-24-2	CUCUGCCUCCCGUGCCUACUGAGCUGAAACACAGUUGGUUUGUGCACACUGGCUCAGUUCAGCAGGAACAGGA
ppa-mir-24-1	CUCCGGUGCCUACUGAGCUGAUAUCAGUUCUCAUUUUACACACUGGCUCAGUUCAGCAGGAACAGGAG
ppa-mir-24-2	CUCUGCCUCCCGUGCCUACUGAGCUGAAACACAGUUGGUUUGUGUACACUGGCUCAGUUCAGCAGGAACAGGG
fru-mir-24-1	GGGUUGUGCCCUCCUGUGCCUACUGAACUGGUAUCAGUGUCAUACUGGAAAACUGGCUCAGUUCAGCAGGAACAGGAGU
fru-mir-24-2	GGGUCAGUCUCCUGUGCCUGCUGUGCUGAUAAUCAGUGUGUGACGUUGGCUGGCUCAGUUCAGCAGGAACAGGGGACUGGUC
bta-mir-24-2	CUCUGCCUCCCGUGCCUACUGAGCUGAAACACAGUUGAUUUGUGCACACUGGCUCAGUUCAGCAGGAACAGG
mdo-mir-24-1	GGUGCCUACUGAGCUGAUAACAGUUCUGAUUUUACACACUGGCUCAGUUCAGCAGGA
mdo-mir-24-2	GCCUCCUGUGCCUACUGAGCUGAAACACAGUUGCUUUGGAUAAACUGGCUCAGUUCAGCAGGAACAGGAGUCU
oan-mir-24-1	GGACUGACCCUCCAGUGCCUACUGAGCUGAUAUCAGUUCUCGUUGACCCACUGGCUCAGUUCAGCAGGAACAGGAGUGCGGCCC
oan-mir-24-2	GUGCCUACUGAGCUGAAACGCAGUUGCUUUGCUUAAACUGGCUCAGUUCAGCAGGAACAG
tgu-mir-24	CCAGUCGGAAACAACUUACAGCUGCUGCUGUUGUUCCAGGCUGUUGAUGGACCCGUCCUCCGGUGCCUACUGA
	GCUGAUAUCAGUUCUGAUUUUACACACUGGCUCAGUUCAGCAGGAACAGGAGUCGAGCC
aca-mir-24-1	UGCAGGGCUUGGCCUUCCGUGCCUACUGAGCUGAUACUCAGUUGCUUUAGAUAAACUGG
	CUCAGUUCAGCAGGAACAGGAGUCCAGCCCAGUC
aca-mir-24-2	GGAUGGACCCGUCCUCCGGUGCCUACUGAGCUGAUAUCAGUUCUGAUUUUACACACUGGC
	UCAGUUCAGCAGGAACAGGAGUCGAGCCCUAAA
cgr-mir-24	UCCGCCUCCUGUGCCUACUGAGCUGAAACAGUUGAUUCCAGUGCACUGGCUCAGUUCAGCAGGAACAGGAGUCCAGCC
chi-mir-24	GACCCGCCCUCCGGUGCCUACUGAGCUGAUAUCAGUUCUCAUUUUACACACUGGCUCAGUUCAGCAGGAACAGGAGUCGA
oha-mir-24-1	CGUCCUCCGGUGCCUACUGAGCUGAUAUCAGUUCUGAUUUUAUAUACUGGCUCAGUUCAGCAGGAACAGGAGUCGAG
oha-mir-24-2	CCAAGCCUCCCGUGCCUACUGAGCUGAUACUCAGUUGUUUUGAAAAAACUGGCUCAGUUCAGCAGGAACAGGAGUCC
cpi-mir-24-1	GUUGAUGGACCCGUCCUCCGGUGCCUACUGAGCUGAUAUCAGUUCUGAUUUUACAUACUGGCUCAGUUCA
	GCAGGAACAGGAGUCGAGCCCUAAA
cpi-mir-24-2	CUCCCGGGCUCUGCCUCCCGUGCCUACUGAGCUGAUACUCAGUCGCUUUGCUUAAACUGGCUCAGUUCAGC
	AGGAACAGGAGUCGGGCUCCAGCC
ami-mir-24-1	UGGAUGGACCCGUCCUCCAGUGCCUACUGAGCUGAUAUCAGUUCUGAUUUUACAUACUGGCUCAGUUCAGC
	AGGAACAGGAGUCGAGCCCCA
ami-mir-24-2	UCUGGGCCCUGCCUCCGGUGCCUACUGAGCUGAUACUCAGUUGCUUUGGUUUAAACUGGCUCAGUUCAGCA
	GGAACAGGAGUCUGGCUCCAGCU
pbv-mir-24-1	GAUGGACCCGUCCUCCGGUGCCUACUGAGCUGAUAUCAGUUCUGAUUUUACAUACUGGCUCAGUUCAGCAGGAACAGGAG
pbv-mir-24-2	GCCUCCCGUGCCUACUGAGCUGAUACUCAGUUGCUUUGGAAAAACUGGCUCAGUUCAGCAGGAACAGGAG
cpo-mir-24-1	GUGCCUACUGAGCUGAUAUCAGUUCUCUUGUACACACUGGCUCAGUUCAGCAGGAACAG
cpo-mir-24-2	GUACCUACUGAGCUGAAACACAGUUGAUUUGUGCAGACUGGCUCAGUUCAGCAGGAACAG
ocu-mir-24-1	GUGCCUACUGAGCUGAUAUCAGUUCUCGUUUCACACACUGGCUCAGUUCAGCAGGAACAG
ocu-mir-24-2	GUACCUACUGAGCUGAAACACAGUUGAUGUCGUGGACACUGGCUCAGUUCAGCAGGAACAG

## Sheet: Sheet1
Table S1: The miRNA sequence of the four species investigated in this study.
Name	Sequences
hsa-mir-24-1	CUCCGGUGCCUACUGAGCUGAUAUCAGUUCUCAUUUUACACACUGGCUCAGUUCAGCAGGAACAGGAG
hsa-mir-24-2	CUCUGCCUCCCGUGCCUACUGAGCUGAAACACAGUUGGUUUGUGUACACUGGCUCAGUUCAGCAGGAACAGGG
mmu-mir-24-1	CUCCGGUGCCUACUGAGCUGAUAUCAGUUCUCAUUUCACACACUGGCUCAGUUCAGCAGGAACAGGAG
mmu-mir-24-2	GCCUCUCUCCGGGCUCCGCCUCCCGUGCCUACUGAGCUGAAACAGUUGAUUCCAGUGCACUGGCUCAGU
	UCAGCAGGAACAGGAGUCCAGCCCCCUAGGAGCUGGCA
rno-mir-24-1	CUCCGGUGCCUACUGAGCUGAUAUCAGUUCUCAUUUCACACACUGGCUCAGUUCAGCAGGAACAGGAG
rno-mir-24-2	GCCUCUCCCUGGGCUCCGCCUCCUGUGCCUACUGAGCUGAAACAGUUGAUUCCAGUGCACUGGCUCAG
	UUCAGCAGGAACAGGAGUCCAGCCCCCAUAGGAGCUGGCA
gga-mir-24	CUCCGGUGCCUACUGAGCUGAUAUCAGUUCUGAUUUUACAUACUGGCUCAGUUCAGCAGGAACAGGAG
ssc-mir-24-1	CUCUGCCUCCCGUGCCUACUGAGCUGAAACACAGUUGAUUUGUGCAGACUGGCUCAGUUCAGCAGGAACAGG
ssc-mir-24-2	GACCCGCCCUCCGGUGCCUACUGAGCUGAUAUCAGUUCUCAUUUUACACACUGGCUCAGUUCAGCAGGAACAGGAGUCGA
mml-mir-24-1	CUCCGGUGCCUACUGAGCUGAUAUCAGUUCUCAUUUUACACACUGGCUCAGUUCAGCAGGAACAGGAG
mml-mir-24-2	CUCUGCCUCCCGUGCCUACUGAGCUGAAACACAGUUGGUUUGUGCACACUGGCUCAGUUCAGCAGGAACAGGA
ppy-mir-24-2	CUCUGCCUCCCGUGCCUACUGAGCUGAAACACAGUUGGUUUGUGUACACUGGCUCAGUUCAGCAGGAACAGGG
mne-mir-24-1	CUCCGGUGCCUACUGAGCUGAUAUCAGUUCUCAUUUUACACACUGGCUCAGUUCAGCAGGAACAGGAG
mne-mir-24-2	CUCUGCCUCCCGUGCCUACUGAGCUGAAACACAGUUGGUUUGUGCACACUGGCUCAGUUCAGCAGGAACAGGA
ppa-mir-24-1	CUCCGGUGCCUACUGAGCUGAUAUCAGUUCUCAUUUUACACACUGGCUCAGUUCAGCAGGAACAGGAG
ppa-mir-24-2	CUCUGCCUCCCGUGCCUACUGAGCUGAAACACAGUUGGUUUGUGUACACUGGCUCAGUUCAGCAGGAACAGGG
fru-mir-24-1	GGGUUGUGCCCUCCUGUGCCUACUGAACUGGUAUCAGUGUCAUACUGGAAAACUGGCUCAGUUCAGCAGGAACAGGAGU
fru-mir-24-2	GGGUCAGUCUCCUGUGCCUGCUGUGCUGAUAAUCAGUGUGUGACGUUGGCUGGCUCAGUUCAGCAGGAACAGGGGACUGGUC
bta-mir-24-2	CUCUGCCUCCCGUGCCUACUGAGCUGAAACACAGUUGAUUUGUGCACACUGGCUCAGUUCAGCAGGAACAGG
mdo-mir-24-1	GGUGCCUACUGAGCUGAUAACAGUUCUGAUUUUACACACUGGCUCAGUUCAGCAGGA
mdo-mir-24-2	GCCUCCUGUGCCUACUGAGCUGAAACACAGUUGCUUUGGAUAAACUGGCUCAGUUCAGCAGGAACAGGAGUCU
oan-mir-24-1	GGACUGACCCUCCAGUGCCUACUGAGCUGAUAUCAGUUCUCGUUGACCCACUGGCUCAGUUCAGCAGGAACAG
	GAGUGCGGCCC
oan-mir-24-2	GUGCCUACUGAGCUGAAACGCAGUUGCUUUGCUUAAACUGGCUCAGUUCAGCAGGAACAG
tgu-mir-24	CCAGUCGGAAACAACUUACAGCUGCUGCUGUUGUUCCAGGCUGUUGAUGGACCCGUCCUCCGGUGCCUACUGA
	GCUGAUAUCAGUUCUGAUUUUACACACUGGCUCAGUUCAGCAGGAACAGGAGUCGAGCC
aca-mir-24-1	UGCAGGGCUUGGCCUUCCGUGCCUACUGAGCUGAUACUCAGUUGCUUUAGAUAAACUGG
	CUCAGUUCAGCAGGAACAGGAGUCCAGCCCAGUC
aca-mir-24-2	GGAUGGACCCGUCCUCCGGUGCCUACUGAGCUGAUAUCAGUUCUGAUUUUACACACUGGC
	UCAGUUCAGCAGGAACAGGAGUCGAGCCCUAAA
cgr-mir-24	UCCGCCUCCUGUGCCUACUGAGCUGAAACAGUUGAUUCCAGUGCACUGGCUCAGUUCAGCAGGAACAGGAGUCCAGCC
chi-mir-24	GACCCGCCCUCCGGUGCCUACUGAGCUGAUAUCAGUUCUCAUUUUACACACUGGCUCAGUUCAGCAGGAACAGGAGUCGA
oha-mir-24-1	CGUCCUCCGGUGCCUACUGAGCUGAUAUCAGUUCUGAUUUUAUAUACUGGCUCAGUUCAGCAGGAACAGGAGUCGAG
oha-mir-24-2	CCAAGCCUCCCGUGCCUACUGAGCUGAUACUCAGUUGUUUUGAAAAAACUGGCUCAGUUCAGCAGGAACAGGAGUCC
cpi-mir-24-1	GUUGAUGGACCCGUCCUCCGGUGCCUACUGAGCUGAUAUCAGUUCUGAUUUUACAUACUGGCUCAGUUCA
	GCAGGAACAGGAGUCGAGCCCUAAA
cpi-mir-24-2	CUCCCGGGCUCUGCCUCCCGUGCCUACUGAGCUGAUACUCAGUCGCUUUGCUUAAACUGGCUCAGUUCAGC
	AGGAACAGGAGUCGGGCUCCAGCC
ami-mir-24-1	UGGAUGGACCCGUCCUCCAGUGCCUACUGAGCUGAUAUCAGUUCUGAUUUUACAUACUGGCUCAGUUCAGC
	AGGAACAGGAGUCGAGCCCCA
ami-mir-24-2	UCUGGGCCCUGCCUCCGGUGCCUACUGAGCUGAUACUCAGUUGCUUUGGUUUAAACUGGCUCAGUUCAGCA
	GGAACAGGAGUCUGGCUCCAGCU
pbv-mir-24-1	GAUGGACCCGUCCUCCGGUGCCUACUGAGCUGAUAUCAGUUCUGAUUUUACAUACUGGCUCAGUUCAGCAGGAACAGGAG
pbv-mir-24-2	GCCUCCCGUGCCUACUGAGCUGAUACUCAGUUGCUUUGGAAAAACUGGCUCAGUUCAGCAGGAACAGGAG
cpo-mir-24-1	GUGCCUACUGAGCUGAUAUCAGUUCUCUUGUACACACUGGCUCAGUUCAGCAGGAACAG
cpo-mir-24-2	GUACCUACUGAGCUGAAACACAGUUGAUUUGUGCAGACUGGCUCAGUUCAGCAGGAACAG
ocu-mir-24-1	GUGCCUACUGAGCUGAUAUCAGUUCUCGUUUCACACACUGGCUCAGUUCAGCAGGAACAG
ocu-mir-24-2	GUACCUACUGAGCUGAAACACAGUUGAUGUCGUGGACACUGGCUCAGUUCAGCAGGAACAG
