# Supplementary material for: MiR-24-3p Conservatively Regulates Muscle Cell Proliferation and Apoptosis by Targeting Common Gene CAMK2B in Rat and Cattle
Source: Animals (Basel). 2022 Feb 17;12(4):505. doi: 10.3390/ani12040505 (PMC8868287; doi:10.3390/ani12040505)
Supplement: Supplementary file 1 [file animals-12-00505-s001.zip › Supplementary Tables/TableS2.xlsx]

## Sheet: Sheet1
TableS2.qRT-PCR primer of key genes of mouse proliferation and apoptosis in rat.
Primer name	Sequence of primer
mmu-GAPDH	F:TGCTGAGTATGTCGTGGAGTCT
	R:ATGCATTGCTGACAATCTTGAG
mmu-CyclinD	F:TAGGCCCTCAGCCTCACTC
	R:CCACCCCTGGGATAAAGCAC
mmu-CDK2	F:CTGCCATTCTCACCGTGTCC
	R:AGCTTGATGGACCCCTCTGC
mmu-CyclinE	F:CAGAGCAGCGAGCAGGAGC
	R:GCAGCTGCTTCCACACCACT
mmu-P21	F:AGTGTGCCGTTGTCTCTTCG
	R:ACACCAGAGTGCAAGACAGC
mmu-PCNA	F:TTGCACGTATATGCCGAGACC
	R:GGTGAACAGGCTCATTCATCTCT
mmu-Caspase9	F:TCAGGGGACATGCAGATATGG
	R:TTGGCAGTCAGGTCGTTCTTC
mmu-Bcl-2	F:GCTACCGTCGTGACTTCGC
	R:CCCCACCGAACTCAAAGAAGG
mmu-Caspase3	F:CTGACTGGAAAGCCGAAACTC
	R:CGACCCGTCCTTTGAATTTCT
mmu-Caspase8	F:TGCTTGGACTACATCCCACAC
	R:GTTGCAGTCTAGGAAGTTGACC
mmu-Bax	F:AGACAGGGGCCTTTTTGCTAC
	R:AATTCGCCGGAGACACTCG
Note: mmu indicates that rat.
