# Supplementary material for: MiR-24-3p Conservatively Regulates Muscle Cell Proliferation and Apoptosis by Targeting Common Gene CAMK2B in Rat and Cattle
Source: Animals (Basel). 2022 Feb 17;12(4):505. doi: 10.3390/ani12040505 (PMC8868287; doi:10.3390/ani12040505)
Supplement: Supplementary file 1 [file animals-12-00505-s001.zip › Supplementary Tables/TableS3.xlsx]

## Sheet: Sheet1
TableS3. Primers of reverse-transcription and RT-qPCR for mmu-miR-24-3p and U6.
Primer name	Sequence of primer
mmu-U6	F:GCTTCGGCAGCACATATACTAAAAT
	R:CGCTTCACGAATTTGCGTGTCAT
mmu-miR-24-3p	F:GCGTGGCTCAGTTCAGCAG
	R:AGTGCAGGGTCCGAGGTATT
stem-loop RT-miR-24-3p	GTCGTATCCAGTGCAGGGTCCGAGGTATTCGCACTGGATACGacctgttc
Note: mmu indicates that rat.
