# Supplementary material for: MiR-24-3p Conservatively Regulates Muscle Cell Proliferation and Apoptosis by Targeting Common Gene CAMK2B in Rat and Cattle
Source: Animals (Basel). 2022 Feb 17;12(4):505. doi: 10.3390/ani12040505 (PMC8868287; doi:10.3390/ani12040505)
Supplement: Supplementary file 1 [file animals-12-00505-s001.zip › Supplementary Tables/TableS5.xlsx]

## Sheet: Sheet1
TableS5.RT-qPCR primer of key genes of proliferation and apoptosis in cattle.
Primer name	Sequence of primer
bta-PCNA	F:TCCAGAACAAGAGTATAGC
	R:TACAACAGCATCTCCAAT
bta-CyclinD1	F:CCGTCCATGCGGAAGATC
	R:CAGGAAGCGGTCCAGGTAG
bta-CDK2	F:TTTGCTGAGATGGTGACCCG
	R:TAACTCCTGGCCAAACCACC
bta-p21	F:AGGGCACGTCTCAGGAGGA
	R:CAGTCTGCGTTTGGAGTGGTAG
bta-Bcl2	F:ATGACCGAGTACCTGAAC
	R:CATACAGCTCCACAAAGG
bta-Bax	F:GAGATGAATTGGACAGTAACA
	R:TTGAAGTTGCCGTCAGAA
bta-Caspase9	F:TGGTGGTCATCCTGTCTC
	R:CATCCATCTGTGCCATAAAC
bta-β-actin	F:CATCCTGACCCTCAAGTA
	R:CTCGTTGTAGAAGGTGTG
Note:bta indicates that cattle.
