# Supplementary material for: MiR-24-3p Conservatively Regulates Muscle Cell Proliferation and Apoptosis by Targeting Common Gene CAMK2B in Rat and Cattle
Source: Animals (Basel). 2022 Feb 17;12(4):505. doi: 10.3390/ani12040505 (PMC8868287; doi:10.3390/ani12040505)
Supplement: Supplementary file 1 [file animals-12-00505-s001.zip › Supplementary Tables/TableS6.xlsx]

## Sheet: Sheet1
TableS6. Primers for vector construction of mmu-miR-24-3p targeting genes.
Primer name	Sequence of primer
mmu-WNT4	F: ccgctcgagACAGTCTCCCACCACCTACC
	R: atagcggccgcGGTCTACAGCCGCTCCTTA
mmu-CAMK2B	F: ccgctcgagCTGGCTAGGTGTTCGCAGGTG
	R: atagcggccgcTCCCGAGACAGAACAAAATAAGAATAAG
mmu-TCF7	F: ccgctcgagAAGAAGCTCACCAGCATTAA
	R: atagcggccgcCAGGCTATCTACAGCGAGAA
mmu-MAPK7	F: ccgctcgagTCAAGGTCCAGGGGTGCG
	R: atagcggccgcTGATGGCAAAACAAATGCA
mmu-UCP2	F: ccgctcgagCCATGCTGACCTGGACCCT
	R: atagcggccgcCATTGAGCTTGCTTTATGGGTG
mmu-MEIS2	F: ccgctcgagTCCAGCGGCTAGAATGTG
	R: atagcggccgcCCTACTTATGGTGCAACGAC
mmu-LIMK2	F: ccgctcgagATCCTGGGCACCAAAGAAAG
	R: atagcggccgcCCTCAGCAGCAGATTGAGTTGT
mmu-TMED8	F: ccgctcgagCTCACAGCCGGTTCCTTC
	R: atagcggccgcTTGATCTGCGTCCATCACA
