# Supplementary material for: MiR-24-3p Conservatively Regulates Muscle Cell Proliferation and Apoptosis by Targeting Common Gene CAMK2B in Rat and Cattle
Source: Animals (Basel). 2022 Feb 17;12(4):505. doi: 10.3390/ani12040505 (PMC8868287; doi:10.3390/ani12040505)
Supplement: Supplementary file 1 [file animals-12-00505-s001.zip › Supplementary Tables/TableS7.xlsx]

## Sheet: Sheet1
TableS7. Primers for vector construction of bta-miR-24-3p targeting genes.
Primer name	Sequence of primer
bta-WNT4	F: ccgctcgagCTCCGCTCAGTGTCCATC
	R: atagcggccgcGTCTCCACCGCTTCCTTT
bta-CAMK2B	F: ccgctcgagCGGCTGACTTCCATCCCACT
	R: atagcggccgcCACTGTCCTCGCCCATGTCTC
bta-SNX1	F: atagcggccgcTTCCTCCTGAGTCTCCAAG
	R: atagcggccgcAAGCCACTGGTATTCCCTA
bta-DNAJC18	F: ccgctcgagTAACTTTGTTTGGTGGGC
	R: atagcggccgcATGAATCTGCTCTGGGAT
bta-HACD3	F: ccgctcgagGCTGCTGTTTCACCTGTTTG
	R: atagcggccgcCCCAGGAATAGTGGGAATGG
bta-NAPG-1	F: ccgctcgagTTGCTCTTGGGCTCGTGTCA
	R: atagcggccgcCCCTCCAGGTGCGTCTTGTT
bta-NAPG-2	F: ccgctcgagGTGCAGCCTTGGAAGAAA
	R: atagcggccgcTGAGCAGGAAGAGGAGACA
bta-TIPIN	F: ccgctcgagTCGACCCAGGGATCAAGC
	R: atagcggccgcAGGGCATTCAATGGAACA
bta-TAF8-1	F: ccgctcgagCCAAGCCAGACAGCAAAGAG
	R: atagcggccgcAGCACCCAACATAGATGAGC
bta-TAF8-2	F: ccgctcgagTAGGTTCAAGTGGGAGGTGT
	R: atagcggccgcGCTGTCATCAGGGATAGAAGTA
bta-CPS1	F: ccgctcgagGTTATCTACGTGCTTCTTTGC
	R: atagcggccgcGACTCTGTACTCTGAAGGGAAT
