# Supplementary material for: MiR-24-3p Conservatively Regulates Muscle Cell Proliferation and Apoptosis by Targeting Common Gene CAMK2B in Rat and Cattle
Source: Animals (Basel). 2022 Feb 17;12(4):505. doi: 10.3390/ani12040505 (PMC8868287; doi:10.3390/ani12040505)
Supplement: Supplementary file 1 [file animals-12-00505-s001.zip › Supplementary Tables/TableS8.xlsx]

## Sheet: Sheet1
TableS8. Primers for RT-qPCR of mmu-miR-24-3p targeting genes.
Primer name	Sequence of primer
mmu-WNT4	F: CGAGCAATTGGCTGTACCTG
	R: TCCGGAACTGGTATTGGCAC
mmu-CAMK2B	F: AAGCAGATGGAGTCAAGCCC
	R: TGCTGTCGGAAGATTCCAGG
mmu-TCF7	F: AGCACACTTCGCAGAGACTTT
	R: GCTTGTTATGCAGCGGGGG
mmu-MAPK7	F: GGGGAACACTCATCACTGGG
	R: TTTGGAGGCAGGACCGAC
mmu-UCP2	F: TGCGGTCCGGACACAATAG
	R: GCCTCCAAGGTCAAGCTTCT
mmu-MEIS2	F: TTCTTGACTGGGCTTTCCCC
	R: GGGCAGCTCATCGTACCTTT
mmu-LIMK2	F: ACAATGTCCAGGTTTCTGGCT
	R: ATCCGGTTGACCCCCAGAAT
mmu-TMED8	F: AAAGCACCAACGTCAGCTCT
	R: ACTTGGCCATCTGTATGGTGA
