# Supplementary material for: MiR-24-3p Conservatively Regulates Muscle Cell Proliferation and Apoptosis by Targeting Common Gene CAMK2B in Rat and Cattle
Source: Animals (Basel). 2022 Feb 17;12(4):505. doi: 10.3390/ani12040505 (PMC8868287; doi:10.3390/ani12040505)
Supplement: Supplementary file 1 [file animals-12-00505-s001.zip › Supplementary Tables/TableS9.xlsx]

## Sheet: Sheet1
TableS9. Primers for RT-qPCR of bta-miR-24-3p targeting genes.
Primer name	Sequence of primer
bta-WNT2B	F: TGGTGCCCAGAGTGGAATTG
	R: GCTGTCTCCCGATTAGCACTG
bta-WNT4	F: TCGTGTACGCCATCTCTTCG
	R: CTGACCACTGGAAGCCCTG
bta-SNX1	F: CTGTAGCGCTTCGGAGAGAC
	R: GACTGGGGCTTACTGACAGC
bta-DNAJC18	F: CTGCCATTCTCACCGTGTCC
	R: AGCTTGATGGACCCCTCTGC
bta-HACD3	F: AAGCCAGAGCCGGTTTACAA
	R: TCGTCCAGCCAACGATCAAA
bta-NAPG	F: GCCAAAGCAGAGAAATACCTGA
	R: TTCCATACTCAGAAGCGGCG
bta-TIPIN	F: AAACCTCTGGTTGGAGTGGAG
	R: CCCTGACTCTTCTTCAGGTTCA
bta-TAF8	F: CAGCCCGGATGATTCTGGA
	R: CACCTCTGTACAAGGCAGGC
bta-CPS1	F: TCACACAGGTGACTCGGTTG
	R: TGTTGCATTCGCCCACAATG
